# Supplementary material for: Paclitaxel as HIPEC-Drug after Surgical Cytoreduction for Ovarian Peritoneal Metastases: A Randomized Phase III Clinical Trial (HIPECOVA)
Source: Curr Oncol. 2024 Jan 24;31(2):660–71. doi: 10.3390/curroncol31020048 (PMC10888026; doi:10.3390/curroncol31020048)
Supplement: Supplementary file 1 [file curroncol-31-00048-s001.zip]

Archive with 1 entries (1 files):
- curroncol-2741636-supplementary.pdf
